# Supplementary material for: Inequities in the Hypertension and Diabetes Care Cascade: A Comparison of SES and Insurance in China, the US, and the UK
Source: Healthcare (Basel). 2026 Feb 15;14(4):501. doi: 10.3390/healthcare14040501 (PMC12940640; doi:10.3390/healthcare14040501)
Supplement: Supplementary file 1 [file healthcare-14-00501-s001.zip]

Archive with 1 entries (1 files):
- healthcare-4093572-supplementary.pdf
